# Supplementary material for: Biomolecular network-based synergistic drug combination discovery: a combination of paeoniflorin and liquiritin alleviates neuropathic pain by inhibiting neuroinflammation via suppressing the chemokine signaling pathway
Source: Signal Transduct Target Ther. 2020 May 22;5:73. doi: 10.1038/s41392-020-0160-8 (PMC7242454; doi:10.1038/s41392-020-0160-8)
Supplement: Supplementary file 11 — raw data of Fig.S4a and Fig.S4c [file 41392_2020_160_MOESM11_ESM.xls]

## Sheet: Fig S4a
	Time		Sham					SNL					WTD					BAC					MVC					MVC+WTD					MVC+BAC					Pae					Liq					PGB
day 1	0.5	hour	37.325	37.325	37.325	37.325	19.5885	2.64241	2.64241	4.69894	4.69894	7.11214	11.0154	19.5885	37.325	19.5885	15.2055	19.5885	19.5885	19.5885	15.2055	15.2055	15.2055	15.2055	15.2055	19.5885	9.07821	15.2055	15.2055	19.5885	9.07821	15.2055	15.2055	15.2055	19.5885	19.5885	19.5885	11.0154	15.2055	6.57658	15.2055	6.57658	15.2055	15.2055	6.57658	6.57658	11.0154	37.325	19.5885
	1	hour	37.325	19.5885	37.325	37.325	37.325	2.64241	2.64241	4.69894	4.69894	4.69894	37.325	19.5885	37.325	19.5885	19.5885	37.325	19.5885	19.5885	15.2055	19.5885	15.2055	15.2055	15.2055	19.5885	19.5885	37.325	37.325	19.5885	15.2055	37.325	19.5885	19.5885	19.5885	19.5885	19.5885	11.0154	11.0154	11.0154	15.2055	19.5885	19.5885	37.325	19.5885	37.325	15.2055	37.325	37.325
	1.5	hour	37.325	19.5885	37.325	37.325	37.325	2.64241	2.64241	4.69894	4.69894	4.69894	19.5885	19.5885	37.325	19.5885	19.5885	15.2055	19.5885	19.5885	19.5885	19.5885	19.5885	19.5885	15.2055	15.2055	15.2055	19.5885	19.5885	19.5885	15.2055	15.2055	15.2055	15.2055	19.5885	19.5885	19.5885	11.0154	11.0154	11.0154	15.2055	15.2055	15.2055	15.2055	15.2055	15.2055	6.57658	19.5885	37.325
	2	hour	37.325	37.325	37.325	37.325	37.325	2.64241	4.69894	4.69894	4.69894	7.11214	19.5885	19.5885	19.5885	19.5885	19.5885	19.5885	19.5885	19.5885	15.2055	15.2055	15.2055	15.2055	15.2055	19.5885	19.5885	15.2055	15.2055	15.2055	19.5885	19.5885	15.2055	15.2055	15.2055	19.5885	19.5885	11.0154	11.0154	11.0154	11.0154	15.2055	15.2055	15.2055	11.0154	11.0154	15.2055	19.5885	37.325
	2.5	hour	37.325	37.325	37.325	37.325	37.325	2.64241	2.64241	4.69894	4.69894	4.69894	19.5885	19.5885	19.5885	15.2055	15.2055	19.5885	19.5885	15.2055	15.2055	15.2055	15.2055	15.2055	15.2055	15.2055	19.5885	15.2055	15.2055	19.5885	15.2055	15.2055	15.2055	15.2055	15.2055	19.5885	19.5885	11.0154	11.0154	11.0154	11.0154	11.0154	11.0154	11.0154	11.0154	15.2055	19.5885	19.5885	19.5885
day 2	2	day	37.325	37.325	37.325	37.325	19.5885	11.0154	7.11214	7.11214	4.69894	7.11214	19.5885	19.5885	19.5885	19.5885	37.325	37.325	19.5885	19.5885	19.5885	15.2055	15.2055	19.5885	19.5885	19.5885	37.325	37.325	19.5885	19.5885	19.5885	19.5885	37.325	19.5885	19.5885	19.5885	19.5885	11.0154	11.0154	11.0154	15.2055	15.2055	15.2055	11.0154	11.0154	11.0154	11.0154	19.5885	19.5885
day 3	3	day	37.325	37.325	37.325	37.325	37.325	11.0154	7.11214	7.11214	7.11214	7.11214	19.5885	19.5885	19.5885	19.5885	37.325	19.5885	19.5885	19.5885	37.325	15.2055	15.2055	15.2055	19.5885	19.5885	37.325	37.325	19.5885	19.5885	19.5885	19.5885	37.325	19.5885	19.5885	19.5885	19.5885	15.2055	15.2055	11.0154	11.0154	11.0154	11.0154	11.0154	11.0154	11.0154	11.0154	19.5885	37.325
[truncated: 3 more columns]

## Sheet: Fig S4C
	Time		Sham					MIP					MIP+WTD					MIP+BAC
day 1	0.5	hour	37.325	37.325	37.325	37.325	19.5885	7.11214	7.11214	4.69894	4.69894	7.11214	19.5885	19.5885	9.07821	15.2055	15.2055	19.5885	15.2055	15.2055	15.2055	19.5885
	1	hour	37.325	19.5885	37.325	37.325	37.325	6.57658	6.57658	4.69894	4.69894	11.0154	19.5885	19.5885	37.325	15.2055	15.2055	15.2055	37.325	19.5885	19.5885	19.5885
	1.5	hour	37.325	19.5885	37.325	37.325	37.325	11.0154	11.0154	4.69894	4.69894	6.57658	19.5885	19.5885	19.5885	15.2055	15.2055	37.325	19.5885	19.5885	19.5885	15.2055
	2	hour	37.325	37.325	37.325	37.325	37.325	11.0154	6.57658	6.57658	11.0154	11.0154	19.5885	19.5885	19.5885	15.2055	19.5885	15.2055	15.2055	19.5885	19.5885	19.5885
	2.5	hour	37.325	37.325	37.325	37.325	37.325	11.0154	6.57658	11.0154	11.0154	6.57658	19.5885	19.5885	15.2055	15.2055	15.2055	15.2055	15.2055	15.2055	19.5885	19.5885
day 2	2	day	37.325	37.325	37.325	37.325	19.5885	6.57658	6.57658	15.2055	11.0154	11.0154	19.5885	19.5885	19.5885	15.2055	15.2055	19.5885	19.5885	19.5885	15.2055	15.2055
day 3	3	day	37.325	37.325	37.325	37.325	37.325	7.11214	11.0154	11.0154	11.0154	7.11214	19.5885	19.5885	19.5885	19.5885	15.2055	15.2055	19.5885	19.5885	19.5885	15.2055
